# Supplementary material for: Safety and protective efficacy of PfSPZ Vaccine administered to HIV-negative and -positive Tanzanian adults
Source: J Clin Invest. 2024 Jan 9;134(6):e169060. doi: 10.1172/JCI169060 (PMC10940097; doi:10.1172/JCI169060)
Supplement: Supporting data values [file jci-134-169060-s057.xlsx]

## Sheet: Figures 2 and 3
BRADYNO	SUBJECTID	GROUP	VISIT	DATE	Parasite DENSITY
3179418	S001	GROUP1	Sc	2018-02-08	0
7179485	S001	GROUP1	V4+02	2018-02-18	0
7179557	S001	GROUP1	V5+02	2018-03-12	0
5176792	S001	GROUP1	CHMI	2018-03-29	0
3176835	S001	GROUP1	CH+08T12	2018-04-08	0
9176823	S001	GROUP1	CH+09T12	2018-04-09	0
9176832	S001	GROUP1	CH+09T0	2018-04-09	0
6179619	S001	GROUP1	CH+10T12	2018-04-10	0
5176819	S001	GROUP1	CH+10T0	2018-04-10	0
2179642	S001	GROUP1	CH+11T12	2018-04-11	0
7179629	S001	GROUP1	CH+11T0	2018-04-11	0.07
3179697	S001	GROUP1	CH+12T12	2018-04-12	0.44
4179698	S001	GROUP1	CH+12T0	2018-04-12	0
9179640	S001	GROUP1	CH+13T0	2018-04-13	0
1179803	S001	GROUP1	CH+13T12	2018-04-13	0.05
2179822	S001	GROUP1	CH+14T0	2018-04-14	2.94
7179692	S001	GROUP1	PTx	2018-04-15	0
3179670	S001	GROUP1	PTx	2018-04-16	0
2179867	S001	GROUP1	CH+28	2018-04-26	0
1179893	S001	GROUP1	CH+42	2018-05-10	0
2180002	S001	GROUP1	CH+56	2018-05-24	0
4179419	S002	GROUP1	Sc	2018-02-08	0
1179470	S002	GROUP1	V4+02	2018-02-18	0
9179559	S002	GROUP1	V5+02	2018-03-12	0
9176805	S002	GROUP1	CHMI	2018-03-29	0
3176781	S002	GROUP1	CH+08T12	2018-04-08	0
7176830	S002	GROUP1	CH+09T0	2018-04-09	0
8176822	S002	GROUP1	CH+09T12	2018-04-09	0
5179618	S002	GROUP1	CH+10T12	2018-04-10	0
1179605	S002	GROUP1	CH+10T0	2018-04-10	0
3179625	S002	GROUP1	CH+11T0	2018-04-11	0
2179633	S002	GROUP1	CH+11T12	2018-04-11	0
2179696	S002	GROUP1	CH+12T12	2018-04-12	0
9179694	S002	GROUP1	CH+12T0	2018-04-12	0
7179800	S002	GROUP1	CH+13T0	2018-04-13	0
3179805	S002	GROUP1	CH+13T12	2018-04-13	0
3179814	S002	GROUP1	CH+14T12	2018-04-14	0
9179820	S002	GROUP1	CH+14T0	2018-04-14	0
6179646	S002	GROUP1	CH+15T0	2018-04-15	0
5179690	S002	GROUP1	CH+16T0	2018-04-16	0
9179829	S002	GROUP1	CH+17T0	2018-04-17	0
4179842	S002	GROUP1	CH+18T0	2018-04-18	0
3179832	S002	GROUP1	CH+19T0	2018-04-19	0
7179854	S002	GROUP1	CH+20T0	2018-04-20	0
1179866	S002	GROUP1	CH+28	2018-04-26	0
5179897	S002	GROUP1	CH+42	2018-05-10	0
9180000	S002	GROUP1	CH+56	2018-05-24	0
7179431	S003	GROUP1	Sc	2018-02-08	0
4179473	S003	GROUP1	V4+02	2018-02-18	0
1179587	S003	GROUP1	V5+02	2018-03-12	0
1179596	S003	GROUP1	CHMI	2018-03-29	0
1176833	S003	GROUP1	CH+08T12	2018-04-08	0
5176828	S003	GROUP1	CH+09T0	2018-04-09	0
1176752	S003	GROUP1	CH+09T12	2018-04-09	0
2179606	S003	GROUP1	CH+10T0	2018-04-10	0
4179617	S003	GROUP1	CH+10T12	2018-04-10	0
4179635	S003	GROUP1	CH+11T12	2018-04-11	0
5179627	S003	GROUP1	CH+11T0	2018-04-11	0
1179695	S003	GROUP1	CH+12T12	2018-04-12	0
3179643	S003	GROUP1	CH+12T0	2018-04-12	0
2179804	S003	GROUP1	CH+13T12	2018-04-13	0
4179797	S003	GROUP1	CH+13T0	2018-04-13	0
2179813	S003	GROUP1	CH+14T12	2018-04-14	0
9179811	S003	GROUP1	CH+14T0	2018-04-14	0
1179650	S003	GROUP1	CH+15T0	2018-04-15	0
3179688	S003	GROUP1	CH+16T0	2018-04-16	0
1179830	S003	GROUP1	CH+17T0	2018-04-17	0
3179841	S003	GROUP1	CH+18T0	2018-04-18	0
4179833	S003	GROUP1	CH+19T0	2018-04-19	0
5179852	S003	GROUP1	CH+20T0	2018-04-20	0
9179865	S003	GROUP1	CH+28	2018-04-26	0
2179894	S003	GROUP1	CH+42	2018-05-10	0
4179995	S003	GROUP1	CH+56	2018-05-24	0
5179447	S004	GROUP1	Sc	2018-02-08	0
2179471	S004	GROUP1	V4+02	2018-02-18	0
8179558	S004	GROUP1	V5+02	2018-03-12	0
7179593	S004	GROUP1	CHMI	2018-03-29	0
8176831	S004	GROUP1	CH+08T12	2018-04-08	0
6176829	S004	GROUP1	CH+09T0	2018-04-09	0
5179591	S004	GROUP1	CH+09T12	2018-04-09	0
3172607	S004	GROUP1	CH+10T0	2018-04-10	0
3179616	S004	GROUP1	CH+10T12	2018-04-10	0
6179627	S004	GROUP1	CH+11T0	2018-04-11	0
5179636	S004	GROUP1	CH+11T12	2018-04-11	0
4179644	S004	GROUP1	CH+12T12	2018-04-12	0
5179699	S004	GROUP1	CH+12T0	2018-04-12	0
5179798	S004	GROUP1	CH+13T0	2018-04-13	0.01
4179806	S004	GROUP1	CH+13T12	2018-04-13	0.02
7179818	S004	GROUP1	CH+14T0	2018-04-14	0.03
8179819	S004	GROUP1	CH+14T12	2018-04-14	0.43
9179649	S004	GROUP1	CH+15T0	2018-04-15	0.22
4179788	S004	GROUP1	CH+16T0	2018-04-16	2.31
8179612	S004	GROUP1	CH+17T0	2018-04-17	0.09
2179840	S004	GROUP1	CH+18T0	2018-04-18	11.58
2179651	S004	GROUP1	PTx	2018-04-19	0.23
6179880	S004	GROUP1	PTx	2018-04-20	0.04
3179868	S004	GROUP1	CH+28	2018-04-26	0
3179895	S004	GROUP1	CH+42	2018-05-10	0
7179998	S004	GROUP1	CH+56	2018-05-24	0
6179448	S005	GROUP1	Sc	2018-02-08	0
9179487	S005	GROUP1	V4+02	2018-02-18	0
8179585	S005	GROUP1	V5+02	2018-03-12	0
5176801	S005	GROUP1	CHMI	2018-03-29	0
2176780	S005	GROUP1	CH+08T12	2018-04-08	0
6176820	S005	GROUP1	CH+09T12	2018-04-09	0.09
4176827	S005	GROUP1	CH+09T0	2018-04-09	0
7179620	S005	GROUP1	CH+10T12	2018-04-10	0
4179608	S005	GROUP1	CH+10T0	2018-04-10	0.04
8179630	S005	GROUP1	CH+11T0	2018-04-11	0.06
6179637	S005	GROUP1	CH+11T12	2018-04-11	0
8179621	S005	GROUP1	CH+12T0	2018-04-12	0
6179700	S005	GROUP1	CH+12T12	2018-04-12	0.08
9179802	S005	GROUP1	CH+13T0	2018-04-13	0.17
5179807	S005	GROUP1	CH+13T12	2018-04-13	0.12
3179823	S005	GROUP1	CH+14T0	2018-04-14	1.17
6179691	S005	GROUP1	PTx	2018-04-15	0
2179669	S005	GROUP1	PTx	2018-04-16	0
1179884	S005	GROUP1	CH+28	2018-04-26	0
9179892	S005	GROUP1	CH+42	2018-05-10	0
3180003	S005	GROUP1	CH+56	2018-05-24	0
8179450	S006	GROUP1	Sc	2018-02-08	0
7179449	S007	GROUP1	Sc	2018-02-08	0
9179469	S007	GROUP1	V4+02	2018-02-18	0
9179451	S008	GROUP1	Sc	2018-02-08	0
5179474	S008	GROUP1	V4+02	2018-02-18	0
7179584	S008	GROUP1	V5+02	2018-03-12	0
6179592	S008	GROUP1	CHMI	2018-03-29	0
1176779	S008	GROUP1	CH+08T12	2018-04-08	0
3176826	S008	GROUP1	CH+09T0	2018-04-09	0
2176753	S008	GROUP1	CH+09T12	2018-04-09	0
5179609	S008	GROUP1	CH+10T0	2018-04-10	0
9179613	S008	GROUP1	CH+10T12	2018-04-10	0
3179634	S008	GROUP1	CH+11T12	2018-04-11	0
4179626	S008	GROUP1	CH+11T0	2018-04-11	0
8179693	S008	GROUP1	CH+12T12	2018-04-12	0
9179622	S008	GROUP1	CH+12T0	2018-04-12	0
8179801	S008	GROUP1	CH+13T0	2018-04-13	0
6179808	S008	GROUP1	CH+13T12	2018-04-13	0
8179810	S008	GROUP1	CH+14T0	2018-04-14	0
5179825	S008	GROUP1	CH+14T12	2018-04-14	0
7179647	S008	GROUP1	CH+15T0	2018-04-15	0
6179826	S008	GROUP1	CH+16T0	2018-04-16	0
7179764	S008	GROUP1	CH+17T0	2018-04-17	0
5179843	S008	GROUP1	CH+18T0	2018-04-18	0
6179835	S008	GROUP1	CH+19T0	2018-04-19	0
6179853	S008	GROUP1	CH+20T0	2018-04-20	0
2179885	S008	GROUP1	CH+28	2018-04-26	0
8179891	S008	GROUP1	CH+42	2018-05-10	0
1180001	S008	GROUP1	CH+56	2018-05-24	0
5179420	S009	GROUP1	Sc	2018-02-08	0
3179472	S009	GROUP1	V4+02	2018-02-18	0
6179583	S009	GROUP1	V5+02	2018-03-12	0
9179595	S009	GROUP1	CHMI	2018-03-29	0
9176778	S009	GROUP1	CH+08T12	2018-04-08	0
7176821	S009	GROUP1	CH+09T12	2018-04-09	0.16
2176825	S009	GROUP1	CH+09T0	2018-04-09	0
1179614	S009	GROUP1	CH+10T12	2018-04-10	0.39
6179610	S009	GROUP1	CH+10T0	2018-04-10	0.07
7179638	S009	GROUP1	CH+11T12	2018-04-11	0.14
9179631	S009	GROUP1	CH+11T0	2018-04-11	2.5
1179623	S009	GROUP1	CH+12T0	2018-04-12	1.91
8179828	S009	GROUP1	PTx	2018-04-13	1.11
5179816	S009	GROUP1	PTx	2018-04-14	0
3179886	S009	GROUP1	CH+28	2018-04-26	0
4179896	S009	GROUP1	CH+42	2018-05-10	0
8179999	S009	GROUP1	CH+56	2018-05-24	0
8179432	S010	GROUP1	Sc	2018-02-08	0
8179486	S010	GROUP1	V4+02	2018-02-18	0
2179588	S010	GROUP1	V5+02	2018-03-12	0
8179594	S010	GROUP1	CHMI	2018-03-29	0
2176834	S010	GROUP1	CH+08T12	2018-04-08	0
1176824	S010	GROUP1	CH+09T0	2018-04-09	0
4179590	S010	GROUP1	CH+09T12	2018-04-09	0
7179611	S010	GROUP1	CH+10T0	2018-04-10	0
2179615	S010	GROUP1	CH+10T12	2018-04-10	0
1179632	S010	GROUP1	CH+11T0	2018-04-11	0
8179639	S010	GROUP1	CH+11T12	2018-04-11	0
2179624	S010	GROUP1	CH+12T0	2018-04-12	0
1179641	S010	GROUP1	CH+12T12	2018-04-12	0
6179799	S010	GROUP1	CH+13T0	2018-04-13	0
7179809	S010	GROUP1	CH+13T12	2018-04-13	0
1179812	S010	GROUP1	CH+14T0	2018-04-14	0
4179824	S010	GROUP1	CH+14T12	2018-04-14	0
8179648	S010	GROUP1	CH+15T0	2018-04-15	0
4179689	S010	GROUP1	CH+16T0	2018-04-16	0
2179831	S010	GROUP1	CH+17T0	2018-04-17	0
6179844	S010	GROUP1	CH+18T0	2018-04-18	0
5179834	S010	GROUP1	CH+19T0	2018-04-19	0
4179851	S010	GROUP1	CH+20T0	2018-04-20	0
4179869	S010	GROUP1	CH+28	2018-04-26	0
6179898	S010	GROUP1	CH+42	2018-05-10	0
3179994	S010	GROUP1	CH+56	2018-05-24	0
9179451	S011	GROUP1	Sc	2018-02-08	0
6179430	S012	GROUP1	Sc	2018-02-08	0
1179452	S013	GROUP1	Sc	2018-02-08	0
2179417	S014	GROUP1	Sc	2018-02-08	0
1179416	S015	GROUP1	Sc	2018-02-08	0
4179446	S016	GROUP1	Sc	2018-02-08	0
3179445	S017	GROUP1	Sc	2018-02-08	0
8179414	S018	GROUP1	Sc	2018-02-08	0
5179429	S019	GROUP1	Sc	2018-02-08	0
7179413	S020	GROUP1	Sc	2018-02-08	0
1179506	S021	GROUP2A	Sc	2018-02-26	0
4179500	S022	GROUP2A	Sc	2018-02-26	0
7178630	S022	GROUP2A	V4+07	2018-03-15	0
8176777	S022	GROUP2A	V5+07	2018-04-06	0
9179955	S022	GROUP2A	V5+56	2018-05-25	0
4179509	S023	GROUP2A	Sc	2018-02-26	0
5179501	S024	GROUP2A	Sc	2018-02-26	0
5178628	S024	GROUP2A	V4+07	2018-03-15	0
7176776	S024	GROUP2A	V5+07	2018-04-06	0
3180021	S024	GROUP2A	V5+56	2018-05-25	0
1179515	S025	GROUP2A	Sc	2018-02-26	0
6178629	S025	GROUP2A	V4+07	2018-03-15	0
6176775	S025	GROUP2A	V5+07	2018-04-06	0
4180022	S025	GROUP2A	V5+56	2018-05-25	0
9179505	S026	GROUP2A	Sc	2018-02-26	0
9179514	S027	GROUP2A	Sc	2018-02-26	0
7179503	S028	GROUP2A	Sc	2018-02-26	0
2179498	S029	GROUP2A	Sc	2018-02-26	0
8179504	S030	GROUP2A	Sc	2018-02-26	0
2179516	S031	GROUP2A	Sc	2018-02-26	0
8179576	S032	GROUP2B	Sc	2018-03-13	0.04
3178626	S032	GROUP2B	V4+02	2018-04-01	0.14
5179879	S032	GROUP2B	V5	2018-04-20	0
3179859	S032	GROUP2B	V5+02	2018-04-24	0
4179905	S032	GROUP2B	V5+14	2018-05-05	0
9179919	S032	GROUP2B	CHMI	2018-05-11	0
3179931	S032	GROUP2B	CH+08T12	2018-05-20	0
2179939	S032	GROUP2B	CH+09T0	2018-05-21	0
8179954	S032	GROUP2B	CH+09T12	2018-05-21	0
3179958	S032	GROUP2B	CH+10T0	2018-05-22	0
8179963	S032	GROUP2B	CH+10T12	2018-05-22	0
3179985	S032	GROUP2B	CH+11T12	2018-05-23	0
1179974	S032	GROUP2B	CH+11T0	2018-05-23	0
4180013	S032	GROUP2B	CH+12T12	2018-05-24	0
9179991	S032	GROUP2B	CH+12T0	2018-05-24	0
7180007	S032	GROUP2B	CH+13T0	2018-05-25	0
8180026	S032	GROUP2B	CH+13T12	2018-05-25	0
7180034	S032	GROUP2B	CH+14T0	2018-05-26	0
3180039	S032	GROUP2B	CH+14T12	2018-05-26	0
3180048	S032	GROUP2B	CH+15T0	2018-05-27	0
5180059	S032	GROUP2B	CH+16T0	2018-05-28	0
1180064	S032	GROUP2B	CH+17T0	2018-05-29	0
2180074	S032	GROUP2B	CH+18T0	2018-05-30	0.08
6180069	S032	GROUP2B	CH+19T0	2018-05-31	0
5180086	S032	GROUP2B	CH+20T0	2018-06-01	0
7180106	S032	GROUP2B	CH+28	2018-06-09	0
9180117	S032	GROUP2B	CH+42	2018-06-22	0
9180126	S032	GROUP2B	CH+56	2018-07-06	0.04
6181968	S032	GROUP2B	PTx	2018-07-23	0
3178653	S033	GROUP2B	Sc	2018-03-13	0
1179578	S034	GROUP2B	Sc	2018-03-13	0
4178627	S034	GROUP2B	V4+02	2018-04-01	0
4179878	S034	GROUP2B	V5	2018-04-20	1040.71
5179861	S034	GROUP2B	PTx	2018-04-23	0
6179907	S034	GROUP2B	V5+14	2018-05-05	0
4179923	S034	GROUP2B	CHMI	2018-05-11	0
8179936	S034	GROUP2B	CH+08T12	2018-05-20	0
7179944	S034	GROUP2B	CH+09T0	2018-05-21	0
7179953	S034	GROUP2B	CH+09T12	2018-05-21	0.03
9179937	S034	GROUP2B	CH+10T0	2018-05-22	0
7179962	S034	GROUP2B	CH+10T12	2018-05-22	0
2179984	S034	GROUP2B	CH+11T12	2018-05-23	0
6179970	S034	GROUP2B	CH+11T0	2018-05-23	0
4179986	S034	GROUP2B	CH+12T0	2018-05-24	0.04
7180016	S034	GROUP2B	CH+12T12	2018-05-24	0
8180008	S034	GROUP2B	CH+13T0	2018-05-25	0
9180027	S034	GROUP2B	CH+13T12	2018-05-25	0.09
8180044	S034	GROUP2B	CH+14T12	2018-05-26	0.05
4180031	S034	GROUP2B	CH+14T0	2018-05-26	0.04
4180049	S034	GROUP2B	CH+15T0	2018-05-27	0
4180058	S034	GROUP2B	CH+16T0	2018-05-28	0.19
2180065	S034	GROUP2B	CH+17T0	2018-05-29	0.65
4180076	S034	GROUP2B	CH+18T0	2018-05-30	40.91
9180072	S034	GROUP2B	CH+19T0	2018-05-31	17.32
6180087	S034	GROUP2B	CH+20T0	2018-06-01	234.41
5180113	S034	GROUP2B	CH+42	2018-06-22	0
7180124	S034	GROUP2B	CH+56	2018-07-06	0
9179586	S035	GROUP2B	Sc	2018-03-13	0
7178576	S036	GROUP2B	Sc	2018-03-13	13.06
9179577	S037	GROUP2B	Sc	2018-03-13	0
9176751	S037	GROUP2B	V4+02	2018-04-01	0
3179787	S037	GROUP2B	V5	2018-04-20	0
9179856	S037	GROUP2B	V5+02	2018-04-23	0
2179903	S037	GROUP2B	V5+14	2018-05-05	0
6179925	S037	GROUP2B	CHMI	2018-05-11	0
7179935	S037	GROUP2B	CH+08T12	2018-05-20	0
4179941	S037	GROUP2B	CH+09T0	2018-05-21	0
3179949	S037	GROUP2B	CH+09T12	2018-05-21	0
5179924	S037	GROUP2B	CH+10T0	2018-05-22	0
1179965	S037	GROUP2B	CH+10T12	2018-05-22	0
6179979	S037	GROUP2B	CH+11T12	2018-05-23	0
4179977	S037	GROUP2B	CH+11T0	2018-05-23	0
6179988	S037	GROUP2B	CH+12T0	2018-05-24	0
9180018	S037	GROUP2B	CH+12T12	2018-05-24	0
3180030	S037	GROUP2B	CH+13T12	2018-05-25	0
5180005	S037	GROUP2B	CH+13T0	2018-05-25	0
5180041	S037	GROUP2B	CH+14T12	2018-05-26	0.29
1180037	S037	GROUP2B	CH+14T0	2018-05-26	0
7180052	S037	GROUP2B	CH+15T0	2018-05-27	0.1
1180055	S037	GROUP2B	CH+16T0	2018-05-28	0.35
3180066	S037	GROUP2B	CH+17T0	2018-05-29	0.06
5180077	S037	GROUP2B	CH+18T0	2018-05-30	39.82
3180102	S037	GROUP2B	CH+28	2018-06-09	0
3180111	S037	GROUP2B	CH+42	2018-06-22	0
5180122	S037	GROUP2B	CH+56	2018-07-06	0
9178650	S038	GROUP2B	Sc	2018-03-13	0.64
2179579	S040	GROUP2B	Sc	2018-03-13	0
3179580	S041	GROUP2B	Sc	2018-03-13	0
7176749	S041	GROUP2B	V4+02	2018-04-01	0
3179850	S041	GROUP2B	V5	2018-04-20	0
6179862	S041	GROUP2B	V5+02	2018-04-23	0
2179912	S041	GROUP2B	CHMI	2018-05-11	0
4179932	S041	GROUP2B	CH+08T12	2018-05-20	0
4179950	S041	GROUP2B	CH+09T12	2018-05-21	0
8179945	S041	GROUP2B	CH+09T0	2018-05-21	0
5179969	S041	GROUP2B	CH+10T12	2018-05-22	0
2179957	S041	GROUP2B	CH+10T0	2018-05-22	0
7179980	S041	GROUP2B	CH+11T12	2018-05-23	0.07
9179973	S041	GROUP2B	CH+11T0	2018-05-23	0.05
7179989	S041	GROUP2B	CH+12T0	2018-05-24	0
6180015	S041	GROUP2B	CH+12T12	2018-05-24	0.07
6180024	S041	GROUP2B	CH+13T12	2018-05-25	0.03
2180011	S041	GROUP2B	CH+13T0	2018-05-25	0.05
9180036	S041	GROUP2B	CH+14T0	2018-05-26	0.5
4180040	S041	GROUP2B	CH+14T12	2018-05-26	1.27
6180051	S041	GROUP2B	CH+15T0	2018-05-27	0.16
2180056	S041	GROUP2B	CH+16T0	2018-05-28	9.59
6180105	S041	GROUP2B	CH+28	2018-06-09	0
8180116	S041	GROUP2B	CH+42	2018-06-22	0
4180121	S041	GROUP2B	CH+56	2018-07-06	0.06
5181967	S041	GROUP2B	PTx	2018-07-23	0
2178652	S042	GROUP2B	Sc	2018-03-13	0
2179597	S042	GROUP2B	V4+02	2018-04-01	0
2179849	S042	GROUP2B	V5	2018-04-20	0
7179863	S042	GROUP2B	V5+02	2018-04-23	0
8179900	S042	GROUP2B	V5+14	2018-05-05	0
7179917	S042	GROUP2B	CHMI	2018-05-11	0
1179929	S042	GROUP2B	CH+08T12	2018-05-20	0
1179947	S042	GROUP2B	CH+09T12	2018-05-21	0
3179940	S042	GROUP2B	CH+09T0	2018-05-21	0
2179966	S042	GROUP2B	CH+10T12	2018-05-22	0
4179959	S042	GROUP2B	CH+10T0	2018-05-22	0
1179983	S042	GROUP2B	CH+11T12	2018-05-23	0
8179972	S042	GROUP2B	CH+11T0	2018-05-23	0
2179993	S042	GROUP2B	CH+12T0	2018-05-24	0
5180014	S042	GROUP2B	CH+12T12	2018-05-24	0
3180012	S042	GROUP2B	CH+13T0	2018-05-25	0
7180025	S042	GROUP2B	CH+13T12	2018-05-25	0
6180033	S042	GROUP2B	CH+14T0	2018-05-26	0
2180038	S042	GROUP2B	CH+14T12	2018-05-26	0.08
5180050	S042	GROUP2B	CH+15T0	2018-05-27	0.08
3180057	S042	GROUP2B	CH+16T0	2018-05-28	0.06
4180067	S042	GROUP2B	CH+17T0	2018-05-29	0.12
3180075	S042	GROUP2B	CH+18T0	2018-05-30	9.15
7180070	S042	GROUP2B	CH+19T0	2018-05-31	1.11
4180085	S042	GROUP2B	CH+20T0	2018-06-01	13.79
4180103	S042	GROUP2B	CH+28	2018-06-09	0
2180119	S042	GROUP2B	CH+42	2018-06-22	0
2180128	S042	GROUP2B	CH+56	2018-07-06	0
8178649	S043	GROUP2B	Sc	2018-03-13	0
4179581	S044	GROUP2B	Sc	2018-03-13	0
8178577	S045	GROUP2B	Sc	2018-03-13	0
3179598	S045	GROUP2B	V4+02	2018-04-01	0
1179875	S045	GROUP2B	V5	2018-04-20	0
1179857	S045	GROUP2B	V5+02	2018-04-23	0
1179902	S045	GROUP2B	V5+14	2018-05-05	0
2179921	S045	GROUP2B	CHMI	2018-05-11	0
5179933	S045	GROUP2B	CH+08T12	2018-05-20	0
5179942	S045	GROUP2B	CH+09T0	2018-05-21	0
2179948	S045	GROUP2B	CH+09T12	2018-05-21	0
4179968	S045	GROUP2B	CH+10T12	2018-05-22	0
6179961	S045	GROUP2B	CH+10T0	2018-05-22	0
9179982	S045	GROUP2B	CH+11T12	2018-05-23	0.03
7179971	S045	GROUP2B	CH+11T0	2018-05-23	0
8179990	S045	GROUP2B	CH+12T0	2018-05-24	0.11
1180019	S045	GROUP2B	CH+12T12	2018-05-24	0.19
2180029	S045	GROUP2B	CH+13T12	2018-05-25	0.2
1180010	S045	GROUP2B	CH+13T0	2018-05-25	0.39
5180032	S045	GROUP2B	CH+14T0	2018-05-26	3.9
9180045	S045	GROUP2B	CH+14T12	2018-05-26	1.77
2180047	S045	GROUP2B	CH+15T0	2018-05-27	2.7
9180054	S045	GROUP2B	CH+16T0	2018-05-28	32.56
8180107	S045	GROUP2B	CH+28	2018-06-09	0
1180118	S045	GROUP2B	CH+42	2018-06-22	0
1180127	S045	GROUP2B	CH+56	2018-07-06	0.1
7181969	S045	GROUP2B	PTx	2018-07-23	0
9178641	S046	GROUP2B	Sc	2018-03-14	0
5178637	S046	GROUP2B	Sc	2018-03-14	0
9178623	S046	GROUP2B	V4+02	2018-04-01	0
3179877	S046	GROUP2B	V5	2018-04-20	0
8179864	S046	GROUP2B	V5+02	2018-04-23	0
9179901	S046	GROUP2B	V5+14	2018-05-05	0
3179922	S046	GROUP2B	CHMI	2018-05-11	0.12
1180109	S046	GROUP2B	CH+28	2018-06-09	0
6180114	S046	GROUP2B	CH+42	2018-06-22	0
3180129	S046	GROUP2B	CH+56	2018-07-06	0.05
8178640	S047	GROUP2B	Sc	2018-03-14	0
6178638	S049	GROUP2B	Sc	2018-03-14	0
2178589	S050	GROUP2B	Sc	2018-03-20	0
1178623	S051	GROUP2B	Sc	2018-03-20	0
8176750	S051	GROUP2B	V4+02	2018-04-01	0
9179874	S051	GROUP2B	V5	2018-04-20	0
4179860	S051	GROUP2B	V5+02	2018-04-24	0
5179906	S051	GROUP2B	V5+14	2018-05-05	0
8179918	S051	GROUP2B	CHMI	2018-05-11	0
2179930	S051	GROUP2B	CH+08T12	2018-05-20	0.06
9179946	S051	GROUP2B	CH+09T0	2018-05-21	0.03
6179952	S051	GROUP2B	CH+09T12	2018-05-21	0.04
3179967	S051	GROUP2B	CH+10T12	2018-05-22	0
5179960	S051	GROUP2B	CH+10T0	2018-05-22	0.03
5179978	S051	GROUP2B	CH+11T12	2018-05-23	0.65
2179975	S051	GROUP2B	CH+11T0	2018-05-23	0.35
5179987	S051	GROUP2B	CH+12T0	2018-05-24	0.19
8180017	S051	GROUP2B	CH+12T12	2018-05-24	9.99
6180006	S051	GROUP2B	CH+13T0	2018-05-25	9.59
5180104	S051	GROUP2B	CH+28	2018-06-09	0
6180123	S051	GROUP2B	CH+56	2018-07-06	15266.1
9178632	S052	GROUP2B	Sc	2018-03-20	0
3178581	S053	GROUP2B	Sc	2018-03-20	0
7178594	S054	GROUP2B	Sc	2018-03-20	0
1178624	S054	GROUP2B	V4+02	2018-04-01	0
2179876	S054	GROUP2B	V5	2018-04-20	0
2179858	S054	GROUP2B	V5+02	2018-04-23	0
3179904	S054	GROUP2B	V5+14	2018-05-05	0
1179920	S054	GROUP2B	CHMI	2018-05-11	0
9179928	S054	GROUP2B	CH+08T12	2018-05-20	0
5179951	S054	GROUP2B	CH+09T12	2018-05-21	0
6179943	S054	GROUP2B	CH+09T0	2018-05-21	0
9179964	S054	GROUP2B	CH+10T12	2018-05-22	0
1179956	S054	GROUP2B	CH+10T0	2018-05-22	0
3179976	S054	GROUP2B	CH+11T0	2018-05-23	0.04
8179981	S054	GROUP2B	CH+11T12	2018-05-23	0
2180020	S054	GROUP2B	CH+12T12	2018-05-24	0
1179992	S054	GROUP2B	CH+12T0	2018-05-24	0
9180009	S054	GROUP2B	CH+13T0	2018-05-25	0
1180028	S054	GROUP2B	CH+13T12	2018-05-25	0
8180035	S054	GROUP2B	CH+14T0	2018-05-26	0
6180042	S054	GROUP2B	CH+14T12	2018-05-26	0.09
1180046	S054	GROUP2B	CH+15T0	2018-05-27	0.08
8180053	S054	GROUP2B	CH+16T0	2018-05-28	0.17
5180068	S054	GROUP2B	CH+17T0	2018-05-29	1.11
1180073	S054	GROUP2B	CH+18T0	2018-05-30	29.24
9180108	S054	GROUP2B	CH+28	2018-06-09	0
7180115	S054	GROUP2B	CH+42	2018-06-22	0
8180125	S054	GROUP2B	CH+56	2018-07-06	0
8178631	S055	GROUP2B	Sc	2018-03-20	0
6178593	S056	GROUP2B	Sc	2018-03-20	0
4178591	S057	GROUP2B	Sc	2018-03-20	0
5178592	S058	GROUP2B	Sc	2018-04-06	0
3178590	S059	GROUP2B	Sc	2018-03-20	0

## Sheet: Figures 4, S2, S3
Grp	Volunteer ID	HIV+/-	Infection	SPZ/Inj	ELISA												aIFA				ISI
					PfCSP IgG OD1.0				PfCSP IgM OD1.0				IgG Antibodies against PfMSP5				AFU 2.0x105				Reciprocal serum dilution for 80% inhibition
					Pre-V1	V5+14	Net V5+14	Ratio V5+14	Pre-V1	V5+14	Net V5+14	Ratio V5+14	Pre-V1	V5+14	Net V5+14	Ratio V5+14	Pre-V1	V5+14	Net V5+14	Ratio V5+14	Pre-V1	V5+14	Net V5+14	Ratio V5+14
1	B	-	No	900000	158	11554	11396	72.1	81	9607	9526	118.6	1042	1191	149	1.14	1	2660	2659	2660.2	1	30	29	30.1
1	C	-	No	900000	22	3509	3487	158.5	1	12200	12199	12200	375	328	-47	0.87	15	950	935	63.1	1	16	15	15.6
1	G	-	No	900000	95	34911	34816	366.5	214	30740	30526	143.6	3031	2516	-515	0.83	1	5379	5378	5379.2	1	28	27	27.8
1	I	-	No	900000	13	10650	10637	818.2	1	6268	6267	6268	433	559	126	1.29	1	1249	1248	1249.2	1	22	21	22.3
1	F1	-	N/A	900000	193	26655	26462	137.1	233	161214	160981	691.9	1919	2891	972	1.51	1	4561	4560	4560.6	1	15	14	15.2
1	D	-	Yes	900000	70	6152	6082	86.9	100	9488	9388	94.9	477	299	-178	0.63	1	699	698	699.1	1	19	18	18.8
1	E	-	Yes	Placebo	70	72	2	1	142	149	7	1	680	509	-171	0.75	1	1	0	1	1	1	1	1
1	H	-	Yes	Placebo	32	23	1	1	272	75	1	1	472	337	-135	0.71	1	1	0	1	4	1	1	1
1	A	-	Yes	Placebo	17	26	9	0.5	1	111	110	111	376	326	-50	0.87	1	1	0	1	1	1	1	1
2a	J	+	N/A	450000	16	1333	1317	82.3	37	54611	54574	1476	455	1022	567	2.25	1	828	827	827.8	9	10	1	1.1
2a	L	+	N/A	450000	2849	25807	22958	8.1	79	29448	29369	372.8	516	987	471	1.91	1	2855	2854	2854.7	9	32	22	3.4
2a	K	+	N/A	450000	107	7005	6898	64.5	344	6460	6116	18.8	534	876	342	1.64	1	816	815	816.3	18	21	3	1.2
2b	R	+	Yes	900000	15	7731	7716	514.4	197	218700	218503	1110.2	463	723	260	1.56	1	5410	5409	5410.4	1	13	12	13.3
2b	Q	+	Yes	900000	76	3774	3698	48.7	197	13047	12850	66.2	644	549	-95	0.85	98	1450	1353	14.9	8	20	13	2.6
2b	O	+	Yes	900000	99	6469	6370	64.3	213	18296	18083	85.9	259	232	-27	0.9	1	1045	1044	1045.5	12	18	5	1.5
2b	U2	+	Yes	900000	64	6262	6198	96.8	195	26420	26225	135.5	394	306	-88	0.78	796	1412	616	1.8	1	7	6	7
2b	N3	+	Yes	900000	85	3665	3580	42.1	1	4303	4302	4303	494	1994	1500	4.04	1	600	599	600	5	15	11	3.3
2b	S4	+	N/A	900000	109	10680	10571	97	1	10080	10079	10080	2428	1585	-843	0.65	1	1380	1379	1380.4	1	16	15	15.6
2b	P	+	Yes	Placebo	1	22	21	21	24	37	36	1.5	173	160	-13	0.92	1	1	1	1	8	4	1	1
2b	T	+	Yes	Placebo	113	1	1	1	1	1	1	1	266	275	9	1.03	1	1	1	1	1	1	1	1
2b	M	+	Yes5	Placebo	480	347	1	1	3306	602	1	1	2506	2227	-279	0.89	238	103	1	1	4	4	1	1.1
1did not receive V5, no CHMI
2did not receive V3
3did not receive V5
4did not receive CHMI
5qPCR +, TBS -

## Sheet: Figures 5, S4 - Luminex
Sample	Subject_ID	Vaccine_Time_Point	PfAMA1_MFI_C1q	PfAMA1_MFI_FcAR	PfAMA1_MFI_FcR2A	PfAMA1_MFI_FcR2B	PfAMA1_MFI_FcR3A	PfAMA1_MFI_FcR3B	PfAMA1_MFI_IgA1	PfAMA1_MFI_IgG1	PfAMA1_MFI_IgG2	PfAMA1_MFI_IgG3	PfAMA1_MFI_IgG4	PfAMA1_MFI_IgM	PfAMA1_MFI_TotalIgG	PfCSP_MFI_C1q	PfCSP_MFI_FcAR	PfCSP_MFI_FcR2A	PfCSP_MFI_FcR2B	PfCSP_MFI_FcR3A	PfCSP_MFI_FcR3B	PfCSP_MFI_IgA1	PfCSP_MFI_IgG1	PfCSP_MFI_IgG2	PfCSP_MFI_IgG3	PfCSP_MFI_IgG4	PfCSP_MFI_IgM	PfCSP_MFI_TotalIgG	PfCelTOS_MFI_C1q	PfCelTOS_MFI_FcAR	PfCelTOS_MFI_FcR2A	PfCelTOS_MFI_FcR2B	PfCelTOS_MFI_FcR3A	PfCelTOS_MFI_FcR3B	PfCelTOS_MFI_IgA1	PfCelTOS_MFI_IgG1	PfCelTOS_MFI_IgG2	PfCelTOS_MFI_IgG3	PfCelTOS_MFI_IgG4	PfCelTOS_MFI_IgM	PfCelTOS_MFI_TotalIgG	PfEBA175_MFI_C1q	PfEBA175_MFI_FcAR	PfEBA175_MFI_FcR2A	PfEBA175_MFI_FcR2B	PfEBA175_MFI_FcR3A	PfEBA175_MFI_FcR3B	PfEBA175_MFI_IgA1	PfEBA175_MFI_IgG1
BSPZV3_10_Post_Dil_1	10_Post	Post	15407.2	20618.5	12837.8	4840	5092.25	2672	9686	345464	4663.25	6288.75	2970.25	62500.2	347619	1633458	101182	497248	103008	231174	27143.5	95490.5	2.50708e+06	145636	222846	3636	1.03931e+06	1.23069e+06	5801.5	42348.5	4891.5	7411.5	2362.5	2330.75	15507.5	59124.5	74616	5908.25	20777.5	265894	143424	4570.75	6996.5	3027	3067	3041.75	3002.75	5446.25	6332.25
BSPZV3_10_Pre_Dil_1	10_Pre	Pre	3707.75	26845.8	2831.5	2572.5	2302.25	2654.5	11048.5	8004.5	4088	3253	3849	81436	12210	3529	90887.5	3914.75	3419	3293	3282.5	48654.2	25451.5	3977.5	3509.75	6574.75	18272	22450.2	6459	57831.8	16248.5	13709.5	2341	2320.5	18785	80151.2	84883.5	5837	32266	197764	147572	4741.5	9385.5	3288	3012	3154.5	2883.75	6744.25	6139.25
BSPZV3_1_Post_Dil_1	1_Post	Post	201028	16063	258152	33417.5	19907.5	3297.25	8122.5	1.42582e+06	7475	6172	4612.25	20088.8	527763	3413.75	28737	3534.25	3520.25	3190	3081.5	6439.5	11359.5	6247.25	5613.5	5496	18568.5	17536.8	4595	79743	5325	13968.8	2469	2514	61889.2	53105.5	24727	3946.5	16269.5	54618.5	71654	732386	6560.5	743928	193900	140827	15352.8	5600.75	2.71013e+06
BSPZV3_1_Pre_Dil_1	1_Pre	Pre	179339	18095	149128	21558.5	13239.5	3232	7604.75	873257	9119.25	5192.25	4153.5	26836.5	506674	3298.75	33013.5	3623.5	3586	3140.25	3098.75	5962.5	10353.2	6444	5014.5	5350.75	22750	17140.5	3525.5	84903	8038	14615.2	2487.5	2504.75	55441	43624	78012.5	3735	16540.5	67558.2	97468.8	538192	6979.5	548253	123963	71925.2	13521.2	5525	2037321
BSPZV3_2_Post_Dil_1	2_Post	Post	751402	11018.8	647128	117342	93404.5	7854.75	8259.75	2265829	7610.5	13224.5	2619.75	153940	1.00974e+06	2383422	23257	1.16729e+06	384483	212857	11555.2	26669	1910802	181092	1.89775e+06	3358	500700	1.23087e+06	3958.5	48852.8	3402	13638.2	3032.75	2366.75	18610	13087.8	16014.8	6458.25	21181.8	105396	26374.5	13825.5	6585.25	291109	54661.8	268922	63055.8	5940.5	1.15588e+06
BSPZV3_2_Pre_Dil_1	2_Pre	Pre	479315	14242.8	592417	99432	74480	9595	8808.25	2.21141e+06	5758.5	9527.75	2647	186522	886341	41900	35854.5	83396.5	16391	56528.2	9637.5	13105.5	282823	17603	165230	4698.5	41789.5	271756	3556.25	57015.5	3283	13875.8	2990	2473	23553.8	13283.5	15949.8	6138.5	20430	149874	26963.2	27532.5	9199.75	260679	79885	256531	87444.2	6338.5	1249128
BSPZV3_32_Post_Dil_1	32_Post	Post	338729	29042.5	244326	78906.2	108851	35611	13348.5	913322	4174	73494.5	2960	61605	613999	455360	40456.5	183396	34087	14499	3949	21008.5	167706	22022.8	424904	11955.2	484916	352631	4289	43450.5	3165.75	14800.5	2643	2465	13849.2	11037	24255	8501.5	21792.8	190809	33640.8	7235.75	11015.8	45259	10782.8	32969.5	12948.5	7232	286192
BSPZV3_32_Pre_Dil_1	32_Pre	Pre	472659	25154.2	318516	85355.5	186275	49739	16409.2	1.12981e+06	4391.75	92523.5	3003	65699	524800	659417	39041.8	207659	29020	24034.8	4474.5	23588	206534	24279.2	588746	19841.2	609636	310373	6730.25	42339.5	3470.75	10059.2	2801.75	2377.25	15566.2	13699.2	25906.5	13477.8	22778.2	258618	36468	17386.2	10908	80605	14523	76613.5	19364	8369.5	428030
BSPZV3_34_Post_Dil_1	34_Post	Post	6651.25	17515.5	17802	3798.5	3073.25	2369	5271.25	131980	11951	53422	3247.25	46415.2	126446	930198	57023.5	964169	73435	36478.2	5613	53610	666964	1.28112e+06	803084	7355.75	874705	664860	5154.75	58762.2	17853.8	14506.2	2549.75	2546.25	14644.2	13488.5	112030	45961.2	13878.2	36904.2	95328	4467	6233	3946.25	3228	3319.5	3036.5	4778.5	10142.8
BSPZV3_34_Pre_Dil_1	34_Pre	Pre	3605.75	20442.2	4266	2647.75	2712	2639.75	4556.25	28258.5	8997	32336.5	5054.75	20928.5	64878.5	3617	29734	5710.5	3814	8771	3569.75	6081.5	59283	26632.5	16610.5	7154	17294.8	86463	4369	66027.2	15697.8	11920.8	2456.5	2556	14921.5	12360.5	134826	15712	31172.2	32119.2	133290	4855.25	7931.25	3376.75	2984	3276.5	2885	4519.5	8039.5
BSPZV3_37_Post_Dil_1	37_Post	Post	25116.8	25378	41522.5	5852	5471.75	2627.25	8687.25	336912	3311.5	4490.5	2721.25	158323	220070	856784	38968.8	296206	20570	30379	4688.5	31576.5	1.22035e+06	118342	44276.5	3182	909821	337954	4526.5	63210.8	10476.8	15792.5	2356.5	2513	12664.5	44384.2	82095.2	4320	18473	63385.8	75392	5348.5	10167.2	3374	3325	3181	3062.5	6622.75	8140.75
BSPZV3_37_Pre_Dil_1	37_Pre	Pre	12120	22777.2	15070	3738.25	4408.5	2727.5	7170.25	240723	2752	4500	3188.25	217161	244079	3690.5	36715.8	6073.5	4296.5	3933.75	3289.5	10328.2	84913.2	7983.5	5322	5844.75	78406	98711.5	4830	61801.8	10555.5	15735.5	2492.5	2266.5	12658.5	50772.2	87086.2	3759.25	28332.5	75166	170156	5995.25	9863	3153	2957	2910	3270.75	5313.5	9560.5
BSPZV3_3_Post_Dil_1	3_Post	Post	3483	19757.5	3462.25	2632.5	2576.5	2469.75	6744	7624	3408.75	7758.75	3437.5	36051.5	41771.8	812790	24194.5	340617	20738	79049.2	6285.25	27062.2	228721	58411	123818	5306.75	1.32716e+06	668266	3812	36210	2721.25	14456.8	2606.25	2307	8431.5	10143.2	4795.5	4164	19070	83271.8	20495.2	4914.75	6667.5	3519.25	3080.5	3132	2982.5	5868.75	5871.25
BSPZV3_3_Pre_Dil_1	3_Pre	Pre	3439.25	20838.8	3483.5	2825.5	2954	2562	5098.75	29936.2	4390.5	5269	3774.5	27520	46930.8	3333.75	31692.5	3370.75	3782.75	3222.5	3116	5686.5	7227.5	3911.25	4750	5156	26732.5	23508.8	3086.5	46845	3777.5	15122.5	2210.5	2388	10327.5	13486.5	34136	3738.25	18591.8	46782.2	54352.2	4408.5	6603	3403.75	3218.5	3006	3181	5160.5	7054
BSPZV3_41_Post_Dil_1	41_Post	Post	3476	19279.8	3844.5	2781.25	2707.75	2455.25	7197.5	38831	3572	10612.5	2902	63343.5	49758.5	3313.5	29763	3625	3842.5	3424	3285	6262	13908	9871	14777.2	5204.5	17296.8	28182	3723	38783	3808	14933.2	2595.5	2380.75	11862	12809	29512.8	7087.75	22744	48405.5	46157.2	5038.5	6166.75	3521.25	3028.75	2919.75	3074	4640	8438
BSPZV3_41_Pre_Dil_1	41_Pre	Pre	3536	19930.2	28348	4830.5	2983.5	2452.5	5088	44541.5	4223.5	9515	3231.75	63793.5	73598.5	3596	28262.5	500058	95163.8	3364	3147	4587.25	13818.5	9393	13189	5069	12704.8	29900.8	4303.25	41246.2	8374.75	11787.8	2321	2449.75	8022.75	12514.8	45129.2	6359.5	19790	46304.2	69764.8	5024.75	6328	3318.25	3311.25	3320	3197.5	4393.25	8035.25
BSPZV3_42_Post_Dil_1	42_Post	Post	817371	21930.5	595380	86573.5	148987	17958	14259.8	1957450	70954.2	24994.8	3587.5	280888	779271	2143490	56945	1511753	369310	99251.5	10321	33625	1754476	40926.5	1.88848e+06	4638.75	624928	820939	19789.5	35533	30197.8	14805.2	12416	3372	7085.5	47723.8	77457.8	72771.8	24401	49886	146248	1.82625e+06	12464	1.33639e+06	243000	70482.8	8539.5	14911	2216513
BSPZV3_42_Pre_Dil_1	42_Pre	Pre	859140	27367.5	648152	123216	128475	24001.2	20123.5	2.10978e+06	81833.8	20464.5	2929	94092.8	944996	5032.25	68821.8	5032.25	4526.75	3734	3124.5	31627.5	9732	3709	54946.5	5203.5	17392.5	33148.5	36759.5	39913.8	29202.8	26717.5	15039.5	4494.75	7528	23131	29890.8	151965	29346.5	44129.2	144835	1.98298e+06	9869.5	1461514	403270	82775.8	16488.5	12790.8	2.53292e+06
BSPZV3_45_Post_Dil_1	45_Post	Post	4616	37868	8097.5	3044	2800	2300.25	12156.5	91883.5	3833	8118.25	2781.75	22129	120403	412225	23422.5	157692	4246.5	3622.75	3112.25	25006	550307	151312	76701.5	3107.75	1.72831e+06	425460	4985.75	49732.5	17394.8	14531.2	2454.5	2403.5	13327.5	52827.8	109969	5729.5	21753.8	67963.8	163172	5254	8509.5	3380.5	3172.75	3070	2930.25	5429.75	7115.75
BSPZV3_45_Pre_Dil_1	45_Pre	Pre	3292.75	24429.8	3312.75	2955.5	2540.5	2477.5	6513.75	41394.2	3683.5	5193	2890.25	29366	25864	3342.5	40903	3681.25	3781.75	3042.5	3247.5	12814	17391	7522.5	4871	4875.5	89318.5	18121.2	3938	51585	18615	18066	2493.75	2415.5	15702.5	64984	116604	6472.5	19787.5	86691	104161	3940.5	7967	3302.25	3133	3112	2854.5	5261.25	8260.25
BSPZV3_4_Post_Dil_1	4_Post	Post	8526.5	25256.8	50970.5	6051	8500	2525	8529	362449	5120	10055.2	3286.25	24746.5	363268	1.39586e+06	40051.8	911171	98997.5	139298	16416	40042	1.47219e+06	751487	893042	5946.5	1.27305e+06	990670	4625	50685.8	8385	14620.2	2359.5	2399.75	13939	22262.5	75822.2	8459	19563.2	35398.5	104044	5200	7956.25	3340	2882.5	3210.5	3127.5	6107	7774
BSPZV3_4_Pre_Dil_1	4_Pre	Pre	11056.8	32307.5	24118	4589.75	3985.75	2483.5	11100.5	273663	5128.5	9664.25	3352.75	65678	261880	3650	66994	6821	4232.25	3606	3376	29393	65398.5	18808.8	9320	5261.5	85487	93858.8	5835.75	55824.8	10287	17302.5	2352.25	2302.75	19277.5	26777.8	61192	15992.5	21110	110759	122149	4781.75	13924.5	3488.75	3135.75	3212.25	3060	8788.25	11017
BSPZV3_51_Post_Dil_1	51_Post	Post	3021.5	47858.2	3491.25	2521.5	2635.5	2459	17613.5	24535.5	12248	7353.25	4650.25	13491.8	63283	3489	34332	4096.5	3514	3636	3116.25	7686.5	30745.5	6736	13992	6120	19291	58894	4323	50666	17803.5	9684.5	2361	2450	11943.2	10949.5	122791	5749.25	18554.8	185067	153379	4709	8773	3142.75	3003.25	3129.75	2797.5	5687	6673.75
BSPZV3_51_Pre_Dil_1	51_Pre	Pre	3520.5	46994	3916.5	2842.5	2631.5	2389.5	21796	39527.8	12144.2	6924.75	4090	19940.8	56802.5	3459	31245	4470.75	4095.5	3610.75	3122.25	8650.5	49812.8	6657.75	15854.5	5347.5	32264.5	59291.5	4519.5	48035	20858.5	14274	2342.75	2403	14610.8	17092.5	133073	5742	15435.5	262676	154086	4437	8084.5	3169.5	3034	3130	3020.5	6302	8229.25
BSPZV3_54_Post_Dil_1	54_Post	Post	20754.8	18548.5	137702	9966.5	13577.8	2975.5	4983.75	540573	6925.25	23615.5	2834.75	17920.5	460818	1.49488e+06	498662	1095665	253435	101856	11040.8	268225	1963682	141445	969248	3539	612119	1.17439e+06	3614.5	40069	7941	13007.8	2399.5	2398	6680.75	28434.8	62260	4718	22646	38247.8	78521.5	4919.25	10897	3587.5	3206.5	3427.25	3110.25	8364.75	22156.5
BSPZV3_54_Pre_Dil_1	54_Pre	Pre	24228.8	15425	51390	5684.75	4214.5	2372	5541.5	470556	5100.5	19107	3310.5	16725.5	348804	3339.25	30199.2	8609.25	4433	3592	3112.5	9334	93571	3945.25	6485.25	5311.25	15291.5	85854.2	3771.5	33989.5	7393.5	16788.2	2376	2301	8546	34068	44356.5	4315	23320	33432	83057.5	4098	8804.5	3499.5	2955.25	3298.5	2958.5	10176.5	27716
BSPZV3_5_Post_Dil_1	5_Post	Post	5733.5	25487.5	17709.2	3397.5	27375	4015.75	15409	232131	38977	15949.5	3782.5	143960	275395	5888	28991.5	38228	4741.5	13880.8	3579.75	15239.5	179517	79348.2	50863	5649	413469	261483	13104	64652.2	63062.8	12334.5	2610	2540.5	40130	25645.8	352825	72449	18076.5	224231	405501	5261.5	7723.25	3132.75	2900.25	3172.5	3069.25	7557.25	15492
BSPZV3_5_Pre_Dil_1	5_Pre	Pre	10671	32180.2	25116	4291.75	17827.5	3253	15335	229687	30859.2	15731	3539.25	91755.8	231057	3740	31603	3414	3847	3526.75	3030.5	5216.75	13072.2	3644.75	16266	5428	86279.5	22019	19713.2	71488.2	114849	18390	2386.75	2372.5	38605.5	23929.5	287173	83679.8	21616.5	165460	343316	4898	8345.75	3995.25	3338.25	3141	2865	6707.25	10236
BSPZV3_8_Post_Dil_1	8_Post	Post	770903	33294	461942	141097	165202	24104.2	32054.5	2079161	5647.5	8947.5	2819.75	324062	1183862	2.13206e+06	59667.2	1234264	294066	297740	43249	69922	1696651	311643	1.97307e+06	325222	529185	1.57317e+06	4427	36469.2	2854	10935.8	2372.75	2448	14519	32855.8	26622.5	6150	24157	208542	63734.5	6402.5	10223.2	3139	3238.75	3032.5	3218.75	8475	12937.5
BSPZV3_8_Pre_Dil_1	8_Pre	Pre	313842	29722	423380	57525.2	80453.5	8254.25	17559	1.40844e+06	4636.25	5921.25	3056.5	156654	832352	4353	40739	16364.5	5172.75	4038.5	3092.5	12321.2	99247.8	11492.2	28456.5	5988	46760	135904	6268	44743	5027	15300.5	2507.5	2365.5	15485	44605.5	31304.5	6789	23635.5	257998	78213.5	5754.25	11244.5	3353	3037.5	3287.75	3011	8396.5	11440.2
BSPZV3_9_Post_Dil_1	9_Post	Post	3407.75	18845.5	3228.25	2383	2477.25	2322.25	6015	42615.2	4821.75	8108.5	3512	11534.8	62415	3674.5	31608.8	3482	3412.25	3166.5	3025.75	11594.2	12968.2	5033	6151.5	5366.25	68719.2	20276	3820	37110	3155.25	12878	2410	2342.75	11871.8	28982.5	20913.2	5997.25	18805	24799.2	70728	6437	7326	3304	3025	2955	3037.5	5623	8654.75
BSPZV3_9_Pre_Dil_1	9_Pre	Pre	3342.25	23781.5	4415.5	2588.25	2547.5	2505	7681.75	63908.5	6312.25	11013.8	3732	14144	71739.2	3542.75	37716.5	3771.5	3703.25	3128	3136.5	15997	13893.5	6148.25	7854	5763	90962.2	23695	4393	45857	5579.5	16669.5	2535.75	2421.5	17825.2	37752.5	35433.8	8315.5	20077	31719.2	86733.5	5170	9906	3753.75	2928.25	3210.5	2881	7154	7952.25
[truncated: 44 more columns]

## Sheet: Figure 5 - Data Dictionary
Data Dictionary
Column	Description
Sample	Ragon Sample Name
Subject_ID	BSPZV3 Subject Number Provided to Ragon by Sanaria
Vaccine_Time_Point	Pre or Post Vaccination Sample
Data Columns
Column	Antigen	Secondary Ab / Detector
PfAMA1_MFI_C1q	PfAMA1_MFI	C1q
PfAMA1_MFI_FcAR	PfAMA1_MFI	FcAR
PfAMA1_MFI_FcR2A	PfAMA1_MFI	FcR2A
PfAMA1_MFI_FcR2B	PfAMA1_MFI	FcR2B
PfAMA1_MFI_FcR3A	PfAMA1_MFI	FcR3A
PfAMA1_MFI_FcR3B	PfAMA1_MFI	FcR3B
PfAMA1_MFI_IgA1	PfAMA1_MFI	IgA1
PfAMA1_MFI_IgG1	PfAMA1_MFI	IgG1
PfAMA1_MFI_IgG2	PfAMA1_MFI	IgG2
PfAMA1_MFI_IgG3	PfAMA1_MFI	IgG3
PfAMA1_MFI_IgG4	PfAMA1_MFI	IgG4
PfAMA1_MFI_IgM	PfAMA1_MFI	IgM
PfAMA1_MFI_TotalIgG	PfAMA1_MFI	TotalIgG
PfCSP_MFI_C1q	PfCSP_MFI	C1q
PfCSP_MFI_FcAR	PfCSP_MFI	FcAR
PfCSP_MFI_FcR2A	PfCSP_MFI	FcR2A
PfCSP_MFI_FcR2B	PfCSP_MFI	FcR2B
PfCSP_MFI_FcR3A	PfCSP_MFI	FcR3A
PfCSP_MFI_FcR3B	PfCSP_MFI	FcR3B
PfCSP_MFI_IgA1	PfCSP_MFI	IgA1
PfCSP_MFI_IgG1	PfCSP_MFI	IgG1
PfCSP_MFI_IgG2	PfCSP_MFI	IgG2
PfCSP_MFI_IgG3	PfCSP_MFI	IgG3
PfCSP_MFI_IgG4	PfCSP_MFI	IgG4
PfCSP_MFI_IgM	PfCSP_MFI	IgM
PfCSP_MFI_TotalIgG	PfCSP_MFI	TotalIgG
PfCelTOS_MFI_C1q	PfCelTOS_MFI	C1q
PfCelTOS_MFI_FcAR	PfCelTOS_MFI	FcAR
PfCelTOS_MFI_FcR2A	PfCelTOS_MFI	FcR2A
PfCelTOS_MFI_FcR2B	PfCelTOS_MFI	FcR2B
PfCelTOS_MFI_FcR3A	PfCelTOS_MFI	FcR3A
PfCelTOS_MFI_FcR3B	PfCelTOS_MFI	FcR3B
PfCelTOS_MFI_IgA1	PfCelTOS_MFI	IgA1
PfCelTOS_MFI_IgG1	PfCelTOS_MFI	IgG1
PfCelTOS_MFI_IgG2	PfCelTOS_MFI	IgG2
PfCelTOS_MFI_IgG3	PfCelTOS_MFI	IgG3
PfCelTOS_MFI_IgG4	PfCelTOS_MFI	IgG4
PfCelTOS_MFI_IgM	PfCelTOS_MFI	IgM
PfCelTOS_MFI_TotalIgG	PfCelTOS_MFI	TotalIgG
PfEBA175_MFI_C1q	PfEBA175_MFI	C1q
PfEBA175_MFI_FcAR	PfEBA175_MFI	FcAR
PfEBA175_MFI_FcR2A	PfEBA175_MFI	FcR2A
PfEBA175_MFI_FcR2B	PfEBA175_MFI	FcR2B
PfEBA175_MFI_FcR3A	PfEBA175_MFI	FcR3A
PfEBA175_MFI_FcR3B	PfEBA175_MFI	FcR3B
PfEBA175_MFI_IgA1	PfEBA175_MFI	IgA1
PfEBA175_MFI_IgG1	PfEBA175_MFI	IgG1
PfEBA175_MFI_IgG2	PfEBA175_MFI	IgG2
PfEBA175_MFI_IgG3	PfEBA175_MFI	IgG3
PfEBA175_MFI_IgG4	PfEBA175_MFI	IgG4
PfEBA175_MFI_IgM	PfEBA175_MFI	IgM
PfEBA175_MFI_TotalIgG	PfEBA175_MFI	TotalIgG
PfEXP1_MFI_C1q	PfEXP1_MFI	C1q
PfEXP1_MFI_FcAR	PfEXP1_MFI	FcAR
PfEXP1_MFI_FcR2A	PfEXP1_MFI	FcR2A
PfEXP1_MFI_FcR2B	PfEXP1_MFI	FcR2B
PfEXP1_MFI_FcR3A	PfEXP1_MFI	FcR3A
PfEXP1_MFI_FcR3B	PfEXP1_MFI	FcR3B
PfEXP1_MFI_IgA1	PfEXP1_MFI	IgA1
PfEXP1_MFI_IgG1	PfEXP1_MFI	IgG1
PfEXP1_MFI_IgG2	PfEXP1_MFI	IgG2
PfEXP1_MFI_IgG3	PfEXP1_MFI	IgG3
PfEXP1_MFI_IgG4	PfEXP1_MFI	IgG4
PfEXP1_MFI_IgM	PfEXP1_MFI	IgM
PfEXP1_MFI_TotalIgG	PfEXP1_MFI	TotalIgG
PfLSA1_MFI_C1q	PfLSA1_MFI	C1q
PfLSA1_MFI_FcAR	PfLSA1_MFI	FcAR
PfLSA1_MFI_FcR2A	PfLSA1_MFI	FcR2A
PfLSA1_MFI_FcR2B	PfLSA1_MFI	FcR2B
PfLSA1_MFI_FcR3A	PfLSA1_MFI	FcR3A
PfLSA1_MFI_FcR3B	PfLSA1_MFI	FcR3B
PfLSA1_MFI_IgA1	PfLSA1_MFI	IgA1
PfLSA1_MFI_IgG1	PfLSA1_MFI	IgG1
PfLSA1_MFI_IgG2	PfLSA1_MFI	IgG2
PfLSA1_MFI_IgG3	PfLSA1_MFI	IgG3
PfLSA1_MFI_IgG4	PfLSA1_MFI	IgG4
PfLSA1_MFI_IgM	PfLSA1_MFI	IgM
PfLSA1_MFI_TotalIgG	PfLSA1_MFI	TotalIgG
PfSSP2_MFI_C1q	PfSSP2_MFI	C1q
PfSSP2_MFI_FcAR	PfSSP2_MFI	FcAR
PfSSP2_MFI_FcR2A	PfSSP2_MFI	FcR2A
PfSSP2_MFI_FcR2B	PfSSP2_MFI	FcR2B
PfSSP2_MFI_FcR3A	PfSSP2_MFI	FcR3A
PfSSP2_MFI_FcR3B	PfSSP2_MFI	FcR3B
PfSSP2_MFI_IgA1	PfSSP2_MFI	IgA1
PfSSP2_MFI_IgG1	PfSSP2_MFI	IgG1
PfSSP2_MFI_IgG2	PfSSP2_MFI	IgG2
PfSSP2_MFI_IgG3	PfSSP2_MFI	IgG3
PfSSP2_MFI_IgG4	PfSSP2_MFI	IgG4
PfSSP2_MFI_IgM	PfSSP2_MFI	IgM
PfSSP2_MFI_TotalIgG	PfSSP2_MFI	TotalIgG

## Sheet: Figures 6, S5, S6
Diva ID	CD4 any g2t154 response	CD8 any g2t response	DN any g2t response	TCRgd any g2t response	Volunteer ID	Visit	stim
1-Pre_A1_A01_001.fcs	0.37 %	0.13 %	0.077 %	0.052 %	S001-51	Pre	NS
1-Pre_A2_A02_002.fcs	0.34 %	0.17 %	1.27 %	0.69 %	S001-51	Pre	PfSPZ
1-Pre_A3_A03_003.fcs	0.44 %	1.19 %	2.51 %	0.19 %	S001-51	Pre	CMV
1-pV4_A4_A04_004.fcs	0.20 %	0.094 %	0.068 %	0.059 %	S001-51	Post-V4	NS
1-pV4_A5_A05_005.fcs	0.25 %	0.048 %	3.09 %	1.08 %	S001-51	Post-V4	PfSPZ
1-pV4_A6_A06_006.fcs	0.43 %	1.49 %	2.07 %	0.056 %	S001-51	Post-V4	CMV
1-pV5_A7_A07_007.fcs	0.46 %	0.043 %	0 %	0.070 %	S001-51	Post-V5	NS
1-pV5_A8_A08_008.fcs	0.55 %	0.029 %	0.66 %	0.18 %	S001-51	Post-V5	PfSPZ
1-pV5_A9_A09_009.fcs	0.53 %	1.34 %	0.54 %	0.060 %	S001-51	Post-V5	CMV
2-Pre_B1_B01_013.fcs	0.23 %	0.085 %	0.030 %	0.099 %	S002-51	Pre	NS
2-Pre_B2_B02_014.fcs	0.25 %	0.090 %	0.44 %	1.22 %	S002-51	Pre	PfSPZ
2-pV4_B4_B04_015.fcs	0.11 %	0.019 %	0.021 %	0.010 %	S002-51	Post-V4	NS
2-pV4_B5_B05_016.fcs	1.16 %	0.19 %	0.82 %	0.86 %	S002-51	Post-V4	PfSPZ
2-pV4_B6_B06_017.fcs	0.38 %	0.69 %	6.76 %	0.16 %	S002-51	Post-V4	CMV
2-pV5_B7_B07_018.fcs	0.073 %	0.071 %	0 %	0.084 %	S002-51	Post-V5	NS
2-pV5_B8_B08_019.fcs	0.85 %	0.067 %	1.11 %	2.50 %	S002-51	Post-V5	PfSPZ
3-Pre_C1_C01_023.fcs	0.15 %	0.13 %	0.071 %	0.10 %	S003-51	Pre	NS
3-Pre_C2_C02_024.fcs	0.14 %	0.052 %	0.41 %	0.56 %	S003-51	Pre	PfSPZ
3-Pre_C3_C03_025.fcs	0.40 %	2.80 %	3.36 %	0.12 %	S003-51	Pre	CMV
3-pV4_C4_C04_026.fcs	0.13 %	0.047 %	0.12 %	0.067 %	S003-51	Post-V4	NS
3-pV4_C5_C05_027.fcs	0.93 %	0.061 %	1.60 %	0.81 %	S003-51	Post-V4	PfSPZ
3-pV4_C6_C06_028.fcs	0.36 %	1.95 %	1.59 %	0.030 %	S003-51	Post-V4	CMV
3-pV5_C7_C07_029.fcs	0.62 %	1.14 %	0 %	0.26 %	S003-51	Post-V5	NS
3-pV5_C8_C08_030.fcs	0.68 %	0.74 %	0.079 %	0.43 %	S003-51	Post-V5	PfSPZ
4-Pre_D1_D01_034.fcs	0.32 %	0.56 %	0.061 %	0.13 %	S004-51	Pre	NS
4-Pre_D2_D02_035.fcs	0.43 %	0.36 %	0.047 %	0.13 %	S004-51	Pre	PfSPZ
4-Pre_D3_D03_036.fcs	0.41 %	2.43 %	0.17 %	0.47 %	S004-51	Pre	CMV
4-pV4_D4_D04_037.fcs	0.17 %	0.093 %	0.042 %	0.013 %	S004-51	Post-V4	NS
4-pV4_D5_D05_038.fcs	0.29 %	0.022 %	0.49 %	0.55 %	S004-51	Post-V4	PfSPZ
4-pV4_D6_D06_039.fcs	0.62 %	2.61 %	8.08 %	0.020 %	S004-51	Post-V4	CMV
4-pV5_D7_D07_040.fcs	0.054 %	0.30 %	0 %	0.63 %	S004-51	Post-V5	NS
4-pV5_D8_D08_041.fcs	0.12 %	0.16 %	0 %	0.59 %	S004-51	Post-V5	PfSPZ
5-Pre_E1_E01_045.fcs	0.10 %	0.10 %	0.12 %	0.087 %	S005-51	Pre	NS
5-Pre_E2_E02_046.fcs	0.16 %	0.078 %	0.53 %	0.56 %	S005-51	Pre	PfSPZ
5-Pre_E3_E03_047.fcs	0.24 %	0.12 %	0.77 %	0.10 %	S005-51	Pre	CMV
5-pV4_E4_E04_048.fcs	0.13 %	0.052 %	0.067 %	0.086 %	S005-51	Post-V4	NS
5-pV4_E5_E05_049.fcs	0.17 %	0.048 %	0.76 %	0.62 %	S005-51	Post-V4	PfSPZ
5-pV4_E6_E06_050.fcs	0.30 %	0.056 %	1.32 %	0.092 %	S005-51	Post-V4	CMV
5-pV5_E7_E07_051.fcs	0.088 %	0.072 %	0.030 %	0.081 %	S005-51	Post-V5	NS
5-pV5_E8_E08_052.fcs	0.13 %	0.077 %	1.08 %	0.63 %	S005-51	Post-V5	PfSPZ
5-pV5_E9_E09_053.fcs	0.24 %	0.13 %	0.95 %	0.10 %	S005-51	Post-V5	CMV
7-Pre_F1_F01_057.fcs	0.45 %	0.62 %	0.054 %	0.14 %	S007-51	Pre	NS
7-Pre_F2_F02_058.fcs	0.42 %	0.38 %	0.019 %	0.088 %	S007-51	Pre	PfSPZ
7-Pre_F3_F03_059.fcs	0.64 %	0.27 %	0.15 %	0.18 %	S007-51	Pre	CMV
7-pV4_F4_F04_060.fcs	0.091 %	0.036 %	0.021 %	0.015 %	S007-51	Post-V4	NS
7-pV4_F5_F05_061.fcs	2.45 %	0.043 %	1.98 %	1.02 %	S007-51	Post-V4	PfSPZ
7-pV4_F6_F06_062.fcs	0.28 %	0.38 %	0.27 %	0.030 %	S007-51	Post-V4	CMV
8-Pre_G1_G01_066.fcs	0.13 %	0.52 %	0.045 %	0.099 %	S008-51	Pre	NS
8-Pre_G2_G02_067.fcs	0.20 %	0.35 %	0.074 %	0.12 %	S008-51	Pre	PfSPZ
8-Pre_G3_G03_068.fcs	0.35 %	0.34 %	0.16 %	0.11 %	S008-51	Pre	CMV
8-pV4_G4_G04_069.fcs	0.17 %	0.090 %	0.065 %	0.026 %	S008-51	Post-V4	NS
8-pV4_G5_G05_070.fcs	1.54 %	0.071 %	2.09 %	0.93 %	S008-51	Post-V4	PfSPZ
8-pV4_G6_G06_071.fcs	0.50 %	0.082 %	0.31 %	0.017 %	S008-51	Post-V4	CMV
8-pV5_G7_G07_072.fcs	0.21 %	0.22 %	0.064 %	0.069 %	S008-51	Post-V5	NS
8-pV5_G8_G08_073.fcs	0.58 %	0.11 %	1.35 %	0.68 %	S008-51	Post-V5	PfSPZ
8-pV5_G9_G09_074.fcs	0.26 %	0.17 %	0.30 %	0.042 %	S008-51	Post-V5	CMV
9-Pre_H1_H01_078.fcs	0.17 %	0.28 %	0.075 %	0.40 %	S009-51	Pre	NS
9-Pre_H2_H02_079.fcs	0.15 %	0.30 %	0.12 %	0.31 %	S009-51	Pre	PfSPZ
9-Pre_H3_H03_080.fcs	0.86 %	1.39 %	4.79 %	0.29 %	S009-51	Pre	CMV
9-pV4_H4_H04_081.fcs	0.72 %	0.18 %	1.64 %	0.12 %	S009-51	Post-V4	NS
9-pV4_H5_H05_082.fcs	0.94 %	0.21 %	3.34 %	2.07 %	S009-51	Post-V4	PfSPZ
9-pV4_H6_H06_083.fcs	0.87 %	1.28 %	4.85 %	0.13 %	S009-51	Post-V4	CMV
9-pV5_H7_H07_084.fcs	0.11 %	0.24 %	0.077 %	0.35 %	S009-51	Post-V5	NS
9-pV5_H8_H08_085.fcs	0.14 %	0.29 %	0.50 %	1.20 %	S009-51	Post-V5	PfSPZ
9-pV5_H9_H09_086.fcs	0.39 %	0.71 %	2.17 %	0.36 %	S009-51	Post-V5	CMV
10-Pre_A1_A01_001.fcs	0.26 %	0.078 %	0.098 %	0.069 %	S010-51	Pre	NS
10-Pre_A2_A02_002.fcs	0.30 %	0.11 %	1.09 %	0.56 %	S010-51	Pre	PfSPZ
10-Pre_A3_A03_003.fcs	0.43 %	1.28 %	0.54 %	0.040 %	S010-51	Pre	CMV
10-pV4_A4_A04_004.fcs	0.14 %	0.12 %	0.079 %	0.038 %	S010-51	Post-V4	NS
10-pV4_A5_A05_005.fcs	0.57 %	0.11 %	2.55 %	0.83 %	S010-51	Post-V4	PfSPZ
10-pV4_A6_A06_006.fcs	0.36 %	0.92 %	0.84 %	0.018 %	S010-51	Post-V4	CMV
10-pV5_A7_A07_007.fcs	0.28 %	2.47 %	0 %	0.34 %	S010-51	Post-V5	NS
10-pV5_A8_A08_008.fcs	0.17 %	2.37 %	0 %	0 %	S010-51	Post-V5	PfSPZ
22-Pre_B1_B01_012.fcs	0.087 %	0.056 %	0.023 %	0.021 %	S022-51	Pre	NS
22-Pre_B2_B02_013.fcs	0.15 %	0.034 %	0.055 %	0.085 %	S022-51	Pre	PfSPZ
22-Pre_B3_B03_014.fcs	0.27 %	1.71 %	13.2 %	0.098 %	S022-51	Pre	CMV
22-pV4_B4_B04_015.fcs	0.12 %	0.025 %	0.12 %	0.028 %	S022-51	Post-V4	NS
22-pV4_B5_B05_016.fcs	0.42 %	0.025 %	1.11 %	0.10 %	S022-51	Post-V4	PfSPZ
22-pV4_B6_B06_017.fcs	0.23 %	1.66 %	15.7 %	0.065 %	S022-51	Post-V4	CMV
22-pV5_B7_B07_018.fcs	0.095 %	0.038 %	0 %	0.023 %	S022-51	Post-V5	NS
22-pV5_B8_B08_019.fcs	0.28 %	0.027 %	0.56 %	0.25 %	S022-51	Post-V5	PfSPZ
22-pV5_B9_B09_020.fcs	0.25 %	1.51 %	5.33 %	0.044 %	S022-51	Post-V5	CMV
24-Pre_C1_C01_024.fcs	0.10 %	1.14 %	0.13 %	1.04 %	S024-51	Pre	NS
24-Pre_C2_C02_025.fcs	0.14 %	0.66 %	0 %	0.39 %	S024-51	Pre	PfSPZ
24-pV4_C4_C04_026.fcs	0.21 %	4.68E-3 %	0.087 %	0.015 %	S024-51	Post-V4	NS
24-pV4_C5_C05_027.fcs	0.60 %	0.020 %	0.78 %	0.16 %	S024-51	Post-V4	PfSPZ
24-pV5_C7_C07_028.fcs	0.29 %	0.040 %	0.20 %	0.033 %	S024-51	Post-V5	NS
24-pV5_C8_C08_029.fcs	1.44 %	0.059 %	6.35 %	1.41 %	S024-51	Post-V5	PfSPZ
25-Pre_D1_D01_033.fcs	0.28 %	0.049 %	0.12 %	0.082 %	S025-51	Pre	NS
25-Pre_D2_D02_034.fcs	0.36 %	0.021 %	1.91 %	1.15 %	S025-51	Pre	PfSPZ
25-Pre_D3_D03_035.fcs	0.52 %	0.42 %	1.14 %	0.012 %	S025-51	Pre	CMV
25-pV4_D4_D04_036.fcs	0.15 %	0.021 %	0.016 %	0.015 %	S025-51	Post-V4	NS
25-pV4_D5_D05_037.fcs	1.26 %	0.021 %	2.77 %	0.82 %	S025-51	Post-V4	PfSPZ
25-pV4_D6_D06_038.fcs	0.25 %	0.50 %	0.75 %	0.039 %	S025-51	Post-V4	CMV
25-pV5_D7_D07_039.fcs	0.19 %	0.035 %	0.13 %	0.021 %	S025-51	Post-V5	NS
25-pV5_D8_D08_040.fcs	0.98 %	0.060 %	5.41 %	1.64 %	S025-51	Post-V5	PfSPZ
25-pV5_D9_D09_041.fcs	0.38 %	0.42 %	1.05 %	0.022 %	S025-51	Post-V5	CMV
32-Pre_E1_E01_045.fcs	0.084 %	0.026 %	0.047 %	0.013 %	S032-51	Pre	NS
32-Pre_E2_E02_046.fcs	0.33 %	0.020 %	0.48 %	0.22 %	S032-51	Pre	PfSPZ
32-Pre_E3_E03_047.fcs	0.15 %	0.15 %	0.12 %	0.011 %	S032-51	Pre	CMV
32-pV4_E4_E04_048.fcs	0.091 %	0.022 %	0.11 %	0.010 %	S032-51	Post-V4	NS
32-pV4_E5_E05_049.fcs	0.29 %	0.014 %	0.93 %	0.34 %	S032-51	Post-V4	PfSPZ
32-pV4_E6_E06_050.fcs	0.14 %	0.14 %	0.12 %	5.45E-3 %	S032-51	Post-V4	CMV
32-pV5_E7_E07_051.fcs	0.18 %	0.34 %	0.065 %	0.43 %	S032-51	Post-V5	NS
32-pV5_E8_E08_052.fcs	0.13 %	0.42 %	0 %	0.12 %	S032-51	Post-V5	PfSPZ
34-Pre_F1_F01_056.fcs	1.23 %	0.023 %	0.074 %	0.17 %	S034-51	Pre	NS
34-Pre_F2_F02_057.fcs	1.31 %	0.022 %	0.42 %	0.27 %	S034-51	Pre	PfSPZ
34-Pre_F3_F03_058.fcs	1.97 %	0.33 %	0.96 %	0.15 %	S034-51	Pre	CMV
34-pV4_F4_F04_059.fcs	0.80 %	0.026 %	0.18 %	0.22 %	S034-51	Post-V4	NS
34-pV4_F5_F05_060.fcs	1.17 %	0.019 %	0.77 %	0.35 %	S034-51	Post-V4	PfSPZ
34-pV4_F6_F06_061.fcs	1.52 %	0.45 %	1.67 %	0.15 %	S034-51	Post-V4	CMV
34-pV5_F7_F07_062.fcs	4.59 %	6.92E-3 %	0 %	0.18 %	S034-51	Post-V5	NS
34-pV5_F8_F08_063.fcs	3.52 %	7.53E-3 %	0 %	0.21 %	S034-51	Post-V5	PfSPZ
37-Pre_G1_G01_067.fcs	0.074 %	0.16 %	0.026 %	0.34 %	S037-51	Pre	NS
37-Pre_G2_G02_068.fcs	0.29 %	0.11 %	0.10 %	0.34 %	S037-51	Pre	PfSPZ
37-Pre_G3_G03_069.fcs	0.25 %	2.35 %	1.39 %	0.42 %	S037-51	Pre	CMV
37-pV4_G4_G04_070.fcs	0.14 %	0.10 %	0.084 %	0.024 %	S037-51	Post-V4	NS
37-pV4_G5_G05_071.fcs	0.72 %	0.045 %	0.78 %	0.62 %	S037-51	Post-V4	PfSPZ
37-pV4_G6_G06_072.fcs	0.49 %	1.96 %	2.53 %	0.10 %	S037-51	Post-V4	CMV
37-pV5_G7_G07_073.fcs	0.52 %	0.45 %	0.059 %	0.51 %	S037-51	Post-V5	NS
37-pV5_G8_G08_074.fcs	0.27 %	0.31 %	0.065 %	0.49 %	S037-51	Post-V5	PfSPZ
41-Pre_H1_H01_078.fcs	0.14 %	0.074 %	0.025 %	0.036 %	S041-51	Pre	NS
41-Pre_H2_H02_079.fcs	0.19 %	0.053 %	0.16 %	0.16 %	S041-51	Pre	PfSPZ
41-Pre_H3_H03_080.fcs	0.30 %	0.075 %	0.13 %	0.018 %	S041-51	Pre	CMV
41-pV4_H4_H04_081.fcs	0.10 %	0.072 %	0.073 %	0.054 %	S041-51	Post-V4	NS
41-pV4_H5_H05_082.fcs	0.14 %	0.076 %	3.09 %	1.13 %	S041-51	Post-V4	PfSPZ
41-pV4_H6_H06_083.fcs	0.44 %	0.063 %	0.29 %	0.049 %	S041-51	Post-V4	CMV
41-pV5_H7_H07_084.fcs	0.12 %	0.22 %	0 %	0.082 %	S041-51	Post-V5	NS
41-pV5_H8_H08_085.fcs	0.15 %	0.28 %	0 %	0.30 %	S041-51	Post-V5	PfSPZ
42-Pre_A1_A01_001.fcs	0.069 %	0.072 %	0 %	0.75 %	S042-51	Pre	NS
42-Pre_A2_A02_002.fcs	0.074 %	0.044 %	0 %	1.07 %	S042-51	Pre	PfSPZ
42-Pre_A3_A03_003.fcs	0.023 %	0.24 %	0.35 %	0.53 %	S042-51	Pre	CMV
42-pV4_A4_A04_004.fcs	0.15 %	0.16 %	0.14 %	0.95 %	S042-51	Post-V4	NS
42-pV4_A5_A05_005.fcs	0.36 %	0.19 %	0.40 %	1.28 %	S042-51	Post-V4	PfSPZ
42-pV4_A6_A06_006.fcs	0.12 %	0.24 %	0.16 %	0.27 %	S042-51	Post-V4	CMV
42-pV5_A7_A07_007.fcs	0.057 %	0.086 %	0.054 %	0.45 %	S042-51	Post-V5	NS
42-pV5_A8_A08_008.fcs	0.12 %	0.083 %	0.073 %	0.65 %	S042-51	Post-V5	PfSPZ
45-Pre_B1_B01_012.fcs	0.13 %	0.25 %	0.12 %	0.21 %	S045-51	Pre	NS
45-Pre_B2_B02_013.fcs	0.18 %	0.20 %	0.46 %	0.65 %	S045-51	Pre	PfSPZ
45-Pre_B3_B03_014.fcs	0.19 %	1.75 %	0.65 %	0.40 %	S045-51	Pre	CMV
45-pV4_B4_B04_015.fcs	0.22 %	0.14 %	0.27 %	0.18 %	S045-51	Post-V4	NS
45-pV4_B5_B05_016.fcs	0.60 %	0.19 %	1.82 %	1.05 %	S045-51	Post-V4	PfSPZ
45-pV4_B6_B06_017.fcs	0.29 %	1.93 %	2.63 %	0.13 %	S045-51	Post-V4	CMV
45-pV5_B7_B07_018.fcs	0.30 %	0.74 %	0.94 %	0.089 %	S045-51	Post-V5	NS
45-pV5_B8_B08_019.fcs	0.24 %	1.04 %	0.12 %	0.21 %	S045-51	Post-V5	PfSPZ
46-Pre_C1_C01_023.fcs	0.083 %	0.47 %	0.20 %	0.57 %	S046-51	Pre	NS
46-Pre_C2_C02_024.fcs	0.16 %	0.36 %	0.13 %	0.69 %	S046-51	Pre	PfSPZ
46-Pre_C3_C03_025.fcs	0.29 %	1.46 %	0.81 %	0.64 %	S046-51	Pre	CMV
46-pV4_C4_C04_026.fcs	0.21 %	0.14 %	0.40 %	0.60 %	S046-51	Post-V4	NS
46-pV4_C5_C05_027.fcs	1.40 %	0.28 %	2.37 %	0.99 %	S046-51	Post-V4	PfSPZ
46-pV4_C6_C06_028.fcs	0.43 %	1.06 %	10.8 %	0.65 %	S046-51	Post-V4	CMV
46-pV5_C7_C07_029.fcs	0.26 %	0.44 %	0.052 %	0.99 %	S046-51	Post-V5	NS
46-pV5_C8_C08_030.fcs	0.23 %	0.49 %	0.099 %	1.04 %	S046-51	Post-V5	PfSPZ
51-Pre_D1_D01_034.fcs	0.097 %	0.25 %	0.17 %	0.37 %	S051-51	Pre	NS
51-Pre_D2_D02_035.fcs	0.20 %	0.25 %	0.23 %	0.79 %	S051-51	Pre	PfSPZ
51-Pre_D3_D03_036.fcs	0.61 %	0.29 %	0.73 %	0.47 %	S051-51	Pre	CMV
51-pV4_D4_D04_037.fcs	0.26 %	0.19 %	0.37 %	0.42 %	S051-51	Post-V4	NS
51-pV4_D5_D05_038.fcs	0.30 %	0.20 %	0.74 %	0.83 %	S051-51	Post-V4	PfSPZ
51-pV4_D6_D06_039.fcs	0.85 %	0.19 %	1.45 %	0.087 %	S051-51	Post-V4	CMV
51-pV5_D7_D07_040.fcs	0.091 %	0.23 %	0.067 %	0.23 %	S051-51	Post-V5	NS
51-pV5_D8_D08_041.fcs	0.100 %	0.38 %	0 %	0.22 %	S051-51	Post-V5	PfSPZ
54-Pre_E1_E01_045.fcs	0.26 %	1.28 %	0.040 %	0.33 %	S054-51	Pre	NS
54-Pre_E2_E02_046.fcs	0.24 %	1.02 %	0.074 %	0.15 %	S054-51	Pre	PfSPZ
54-pV4_E4_E04_047.fcs	0.24 %	0.21 %	0.21 %	0.18 %	S054-51	Post-V4	NS
54-pV4_E5_E05_048.fcs	1.84 %	0.28 %	2.54 %	1.84 %	S054-51	Post-V4	PfSPZ
54-pV4_E6_E06_049.fcs	0.54 %	1.64 %	1.67 %	0.077 %	S054-51	Post-V4	CMV
54-pV5_E7_E07_050.fcs	0.16 %	0.71 %	0.22 %	0.50 %	S054-51	Post-V5	NS
54-pV5_E8_E08_051.fcs	0.21 %	2.16 %	0.33 %	0.31 %	S054-51	Post-V5	PfSPZ

## Sheet: Figure 7
Sample:	Timepoint	%Vd2+ of CD3	%Vd2- of CD3	%Vd2-:%Vd2+	%CD4+ of CD3	%CD8+ of CD3	CD4/CD8 ratio	HIV status
PfSPZ Vaccine
002/027G1	baseline	6.44	2.06	0.32	59.1	30	1.97	neg
002/027G1	V4+14	7.59	2.13	0.28	59.5	28.6	2.08	neg
003/049G1	baseline	0.41	2.04	4.98	73.4	21.5	3.41	neg
003/049G1	V4+14	1.47	2.15	1.46	73	20.7	3.53	neg
004/033G1	baseline	2.82	3.52	1.25	60.3	27.7	2.18	neg	not protected
004/033G1	V4+14	4.41	4.32	0.98	57.9	28.7	2.02	neg
008/072G1	baseline	3.23	9.09	2.81	63.9	21.4	2.99	neg
008/072G1	V4+14	5.06	6.18	1.22	62.9	22.8	2.76	neg
010/097G1	baseline	1.89	6.01	3.18	69.3	17.3	4.01	neg
010/097G1	V4+14	2.04	5.14	2.52	69	16.7	4.13	neg
median	baseline	2.82	3.52	2.81
	V4+14	4.41	4.32	1.22					median baseline ratio all HIV-
mean	baseline	2.96							1.51
	V4+14	4.11
NS Control									median baseline ratio all HIV+
001/012G1	baseline	2.11	2.84	1.35	71.7	18.6	3.85	neg	2.66
001/012G1	V4+14	1.35	1.73	1.28	75.1	19.5	3.85	neg
005/051G1	baseline	1.41	2.36	1.67	67.2	26.4	2.55	neg
005/051G1	V4+14	0.98	1.86	1.9	72.1	23	3.13	neg
009/085G1	baseline	2.76	0.84	0.3	74.7	18.2	4.1	neg
009/085G1	V4+14	2.54	0.9	0.35	69.1	24.8	2.79	neg
median	baseline	2.11	2.36	1.35
	V4+14	1.35	1.73	1.28
mean	baseline	2.09
	V4+14	1.62
PfSPZ Vaccine
034/218G2b	baseline	0.27	2.96	10.96	57.7	34.9	1.65	pos
034/218G2b	V4+14	0.44	8.11	18.43	44	43.8	1	pos
037/189G2b	baseline	0.47	2.62	5.57	57.9	31.4	1.84	pos
037/189G2b	V4+14	0.62	3.03	4.89	55.5	35.9	1.55	pos
042/142G2b	baseline	0.75	0.51	0.68	51.7	43.3	1.19	pos
042/142G2b	V4+14	1.51	0.57	0.38	57.7	36.6	1.58	pos
045/176G2b	baseline	2.4	3.61	1.5	57.9	31.1	1.86	pos
045/176G2b	V4+14	2.78	5.26	1.89	55.2	35.1	1.57	pos
054/137G2b	baseline	1.5	4.13	2.75	68	19.3	3.52	pos
054/137G2b	V4+14	2.79	6.45	2.31	60.8	19.3	3.15	pos
median	baseline	0.75	2.96	2.75
	V4+14	1.51	5.26	2.31
mean	baseline	1.08
	V4+14	1.63
NS Control
032/158G2b	baseline	1.68	10.2	6.07	31.4	52.2	0.6	pos
032/158G2b	V4+14	1.26	7.25	5.75	43.4	43.3	1	pos
041/194G2b	baseline	3.16	1.74	0.55	75.4	15.6	4.83	pos
041/194G2b	V4+14	1.9	2.09	1.1	74.2	18.4	4.03	pos
051/161G2b	baseline	1.49	3.82	2.56	43.5	43.1	1.01	pos
051/161G2b	V4+14	1.94	3.92	2.02	38.6	47.1	0.82	pos
median	baseline	1.68	3.82	2.56
	V4+14	1.9	3.92	2.02
mean	baseline	2.11
	V4+14	1.7

## Sheet: Figure S1
Absolute CD4 - Group 2a
		Study Day
	Subject	1	28	57	85
	J	1009	1139	962	1055
	K	951	1068	1154	910
	L	1021	817	762	776
Absolute CD4 - Group 2b
		Study Visit
		SC1	pre-V5	pre-CHMI	CHMI+13	CHMI+16	CHMI+18	CHMI+20	CHMI+56	CHMI+61
	Study day ->	1	29	50	63	66	68	70	106	111
Subject	M	571	566	511					794
	N	680	714	683				715	586
	O	704	693	710			643		368	698
	P	754	698	786		634			829
	Q	623	574	568				509	746
	R	1262	600	1000		795			523
	S	701	511	567					668
	T	674	495	607	538				155	583
	U	509	709	517			320	710	477	624
CD4% - Group 2b
		Study Visit
		SC1	pre-V5	pre-CHMI	CHMI+13	CHMI+16	CHMI+18	CHMI+20	CHMI+56	CHMI+61
	Study day ->	1	29	50	63	66	68	70	106	111
Subject	M	23.9	27.2	26.5					25
	N	31.5	32.8	27.5				29.5	28.1
	O	31.7	33	32.5			35.2		30.6	31.5
	P	49.8	46.6	43.8		52.1			47.2
	Q	31.3	36.4	38.2					32.6
	R	34.8	23.4	45.8		59.9			35.3
	S	36.7	41.7	42.6					39.8
	T	22.1	25.1	24.4	27.1				28.1	25
	U	30.1	37.8	41.4				31.5	35	38.3
